# Supplementary material for: Peripheral Oxygen Saturation Targets and Hyperoxemia in Critical Care: Influence of pH, FiO2, and Respiratory Failure
Source: Antioxidants (Basel). 2026 Feb 11;15(2):235. doi: 10.3390/antiox15020235 (PMC12938712; doi:10.3390/antiox15020235)
Supplement: Supplementary file 1 [file antioxidants-15-00235-s001.zip]

Archive with 1 entries (1 files):
- antioxidants-4050252-supplementary.pdf
